# Supplementary material for: Neonatal and Birth Risk Factors for Type 1 Diabetes Mellitus: Prediction Using an Artificial Neural Network
Source: Life (Basel). 2025 Nov 24;15(12):1800. doi: 10.3390/life15121800 (PMC12733860; doi:10.3390/life15121800)
Supplement: Supplementary file 1 [file life-15-01800-s001.zip]

Archive with 1 entries (1 files):
- life-3989542-supplementary.pdf
